# Supplementary material for: Surface Modification of Additively Fabricated Titanium-Based Implants by Means of Bioactive Micro-Arc Oxidation Coatings for Bone Replacement
Source: J Funct Biomater. 2022 Dec 8;13(4):285. doi: 10.3390/jfb13040285 (PMC9781821; doi:10.3390/jfb13040285)
Supplement: Supplementary file 1 [file jfb-13-00285-s001.zip]

Archive with 1 entries (1 files):
- jfb-2041482-supplementary.pdf
